# Supplementary material for: Genomic revolution of US weedy rice in response to 21st century agricultural technologies
Source: Commun Biol. 2022 Sep 8;5:885. doi: 10.1038/s42003-022-03803-0 (PMC9458635; doi:10.1038/s42003-022-03803-0)
Supplement: Supplementary file 3 — Supplementary Data 1 [file 42003_2022_3803_MOESM3_ESM.xlsx]

## Sheet: Sheet1
Supplementary Data 1. List of samples collected and used in the study.
SampleName	RiceType	SequencePlatform	Reference	GenBankAccessionNumber
RR_A1	SH-like	HiSeq X 10	This Study	SAMN28922700
RR_A2	BHA-like	HiSeq X 10	This Study	SAMN28922701
RR_A3	BHA-like	HiSeq X 10	This Study	SAMN28922702
RR_A4	BHA-like	HiSeq X 10	This Study	SAMN28922703
RR_A5	SH-like	HiSeq X 10	This Study	SAMN28922704
RR_A6	SH-like	HiSeq X 10	This Study	SAMN28922705
RR_A7	BHA-like	HiSeq X 10	This Study	SAMN28922706
RR_A8	SH-like	HiSeq X 10	This Study	SAMN28922707
RR_A9	SH-like	HiSeq X 10	This Study	SAMN28922708
RR_A10	BHA-like	HiSeq X 10	This Study	SAMN28922709
RR_A11	SH-like	HiSeq X 10	This Study	SAMN28922710
RR_A12	Complex	HiSeq X 10	This Study	SAMN28922711
RR_A13	SH-like	HiSeq X 10	This Study	SAMN28922712
RR_A14	BHA-like	HiSeq X 10	This Study	SAMN28922713
RR_A16	BHA-like	HiSeq X 10	This Study	SAMN28922714
RR_B1	BHA-like	HiSeq X 10	This Study	SAMN28922715
RR_B2	BHA-like	HiSeq X 10	This Study	SAMN28922716
RR_C1	BHA-like	HiSeq X 10	This Study	SAMN28922717
RR_C2	SH-like	HiSeq X 10	This Study	SAMN28922718
RR_C3	SH-like	HiSeq X 10	This Study	SAMN28922719
RR_C4	BHA-like	HiSeq X 10	This Study	SAMN28922720
RR_C5	BHA-like	HiSeq X 10	This Study	SAMN28922721
RR_C6	BHA-like	HiSeq X 10	This Study	SAMN28922722
RR_C7	BHA-like	HiSeq X 10	This Study	SAMN28922723
RR_C8	BHA-like	HiSeq X 10	This Study	SAMN28922724
RR_C9	BHA-like	HiSeq X 10	This Study	SAMN28922725
RR_C10	SH-like	HiSeq X 10	This Study	SAMN28922726
RR_C11	BHA-like	HiSeq X 10	This Study	SAMN28922727
RR_D1	BHA-like	HiSeq X 10	This Study	SAMN28922728
RR_D2	BHA-like	HiSeq X 10	This Study	SAMN28922729
RR_D3	BHA-like	HiSeq X 10	This Study	SAMN28922730
RR_D4	BHA-like	HiSeq X 10	This Study	SAMN28922731
RR_D5	BHA-like	HiSeq X 10	This Study	SAMN28922732
RR_D6	BHA-like	HiSeq X 10	This Study	SAMN28922733
RR_E1	Beta	HiSeq X 10	This Study	SAMN28922734
RR_E2	Beta	HiSeq X 10	This Study	SAMN28922735
RR_E3	Beta	HiSeq X 10	This Study	SAMN28922736
RR_E4	BHA-like	HiSeq X 10	This Study	SAMN28922737
RR_E5	Beta	HiSeq X 10	This Study	SAMN28922738
RR_E6	Beta	HiSeq X 10	This Study	SAMN28922739
RR_E7	Beta	HiSeq X 10	This Study	SAMN28922740
RR_E8	BHA-like	HiSeq X 10	This Study	SAMN28922741
RR_E9	BHA-like	HiSeq X 10	This Study	SAMN28922742
RR_E10	Beta	HiSeq X 10	This Study	SAMN28922743
RR_E11	Beta	HiSeq X 10	This Study	SAMN28922744
RR_E12	BHA-like	HiSeq X 10	This Study	SAMN28922745
RR_E13	Beta	HiSeq X 10	This Study	SAMN28922746
RR_E14	BHA-like	HiSeq X 10	This Study	SAMN28922747
1995-15	WeedSH	Illumina HiSeq 2000	Li et al. 2017	SRR5513411
10A	WeedBHA	Illumina HiSeq 2000	Li et al. 2017	SRR5513410
1333-02	WeedSH	Illumina HiSeq 2000	Li et al. 2017	SRR5513409
1199-01	WeedSH	Illumina HiSeq 2000	Li et al. 2017	SRR5513408
1996-05	WeedSH	Illumina HiSeq 2000	Li et al. 2017	SRR5513406
1210-05	WeedSH	Illumina HiSeq 2000	Li et al. 2017	SRR5513405
1025-01	WeedBHA	Illumina HiSeq 2000	Li et al. 2017	SRR5513404
1344-02	WeedSH	Illumina HiSeq 2000	Li et al. 2017	SRR5513403
1995-12	WeedSH	Illumina HiSeq 2000	Li et al. 2017	SRR5513402
TX4	WeedBHA	Illumina HiSeq 2000	Li et al. 2017	SRR5513401
LA3	WeedBHA	Illumina HiSeq 2000	Li et al. 2017	SRR5513400
StgS	WeedBHA	Illumina HiSeq 2000	Li et al. 2017	SRR5513399
PrCoTall1	WeedBHA	Illumina HiSeq 2000	Li et al. 2017	SRR5513398
PrCoSrt1	WeedBHA	Illumina HiSeq 2000	Li et al. 2017	SRR5513397
1995-14	WeedBHA	Illumina HiSeq 2000	Li et al. 2017	SRR5513395
1995-13	WeedBHA	Illumina HiSeq 2000	Li et al. 2017	SRR5513394
1214-02	WeedBHA	Illumina HiSeq 2000	Li et al. 2017	SRR5513393
1190-01	WeedSH	Illumina HiSeq 2000	Li et al. 2017	SRR5513392
1188-01	WeedBHA	Illumina HiSeq 2000	Li et al. 2017	SRR5513391
1179-01	WeedBHA	Illumina HiSeq 2000	Li et al. 2017	SRR5513390
1160-01	WeedSH	Illumina HiSeq 2000	Li et al. 2017	SRR5513388
1141-01	WeedSH	Illumina HiSeq 2000	Li et al. 2017	SRR5513387
IRIS 313-11483	aus	Illumina HiSeq 2000	3000 rice genomes project	ERR629787
IRIS 313-11602	aus	Illumina HiSeq 2000	3000 rice genomes project	ERR630361
IRIS 313-11461	aus	Illumina HiSeq 2000	3000 rice genomes project	ERR629691
IRIS 313-11453	aus	Illumina HiSeq 2000	3000 rice genomes project	ERR629653
IRIS 313-11600	aus	Illumina HiSeq 2000	3000 rice genomes project	ERR630355
IRIS 313-11603	aus	Illumina HiSeq 2000	3000 rice genomes project	ERR630367
IRIS 313-11456	aus	Illumina HiSeq 2000	3000 rice genomes project	ERR629673
IRIS 313-11453	aus	Illumina HiSeq 2000	3000 rice genomes project	ERR629661
IRIS 313-9449	aus	Illumina HiSeq 2000	3000 rice genomes project	ERR616368
IRIS 313-11741	aus	Illumina HiSeq 2000	3000 rice genomes project	ERR631936
IRIS 313-9682	aromatic	Illumina HiSeq 2000	3000 rice genomes project	ERR616657
IRIS 313-9170	aromatic	Illumina HiSeq 2000	3000 rice genomes project	ERR616053
IRIS 313-11626	aromatic	Illumina HiSeq 2000	3000 rice genomes project	ERR630481
IRIS 313-11625	aromatic	Illumina HiSeq 2000	3000 rice genomes project	ERR630475
IRIS 313-11630	aromatic	Illumina HiSeq 2000	3000 rice genomes project	ERR630505
IRIS 313-9066	indica	Illumina HiSeq 2000	3000 rice genomes project	ERR615914
IRIS 313-11722	indica	Illumina HiSeq 2000	3000 rice genomes project	ERR631605
IRIS 313-9262	indica	Illumina HiSeq 2000	3000 rice genomes project	ERR616172
IRIS 313-8703	indica	Illumina HiSeq 2000	3000 rice genomes project	ERR608238
IRIS 313-11665	indica	Illumina HiSeq 2000	3000 rice genomes project	ERR630903
IRIS 313-11646	indica	Illumina HiSeq 2000	3000 rice genomes project	ERR630661
IRIS 313-11656	indica	Illumina HiSeq 2000	3000 rice genomes project	ERR630771
IRIS 313-11668	indica	Illumina HiSeq 2000	3000 rice genomes project	ERR630949
IRIS 313-11669	indica	Illumina HiSeq 2000	3000 rice genomes project	ERR630969
IRIS 313-9922	indica	Illumina HiSeq 2000	3000 rice genomes project	ERR638200
DGWG	indica	Illumina HiSeq 2000	Leung et al., 2015	SRR6322106
IRIS 313-11681	indica	Illumina HiSeq 2000	3000 rice genomes project	ERR631100
IRIS 313-9048	temperate japonica	Illumina HiSeq 2000	3000 rice genomes project	ERR615882
IRIS 313-11651	temperate japonica	Illumina HiSeq 2000	3000 rice genomes project	ERR630713
IRIS 313-9239	temperate japonica	Illumina HiSeq 2000	3000 rice genomes project	ERR616135
IRIS 313-8755	temperate japonica	Illumina HiSeq 2000	3000 rice genomes project	ERR608292
IRIS 313-8105	temperate japonica	Illumina HiSeq 2000	3000 rice genomes project	ERR636780
IRIS 313-8202	temperate japonica	Illumina HiSeq 2000	3000 rice genomes project	ERR637116
IRIS 313-8102	temperate japonica	Illumina HiSeq 2000	3000 rice genomes project	ERR636774
IRIS 313-8856	temperate japonica	Illumina HiSeq 2000	3000 rice genomes project	ERR608364
IRIS 313-8669	temperate japonica	Illumina HiSeq 2000	3000 rice genomes project	ERR608202
IRIS 313-8180	temperate japonica	Illumina HiSeq 2000	3000 rice genomes project	ERR637062
IRIS 313-8665	temperate japonica	Illumina HiSeq 2000	3000 rice genomes project	ERR608196
IRIS 313-8204	temperate japonica	Illumina HiSeq 2000	3000 rice genomes project	ERR637122
IRIS 313-11690	tropical japonica	Illumina HiSeq 2000	3000 rice genomes project	ERR631238
IRIS 313-9470	tropical japonica	Illumina HiSeq 2000	3000 rice genomes project	ERR608780
IRIS 313-8400	tropical japonica	Illumina HiSeq 2000	3000 rice genomes project	ERR607956
IRIS 313-8381	tropical japonica	Illumina HiSeq 2000	3000 rice genomes project	ERR607904
IRIS 313-9996	tropical japonica	Illumina HiSeq 2000	3000 rice genomes project	ERR609056
IRIS 313-8434	tropical japonica	Illumina HiSeq 2000	3000 rice genomes project	ERR607994
IRIS 313-9550	tropical japonica	Illumina HiSeq 2000	3000 rice genomes project	ERR608804
IRIS 313-8072	tropical japonica	Illumina HiSeq 2000	3000 rice genomes project	ERR636702
IRIS 313-8658	tropical japonica	Illumina HiSeq 2000	3000 rice genomes project	ERR608190
IRIS 313-8502	tropical japonica	Illumina HiSeq 2000	3000 rice genomes project	ERR608062
W0171	wild group II	Illumina Genome Analyzer IIx	Huang et al., 2012	ERR068632
W1087	wild group II	Illumina Genome Analyzer IIx	Huang et al., 2012	ERR068678
W1093	wild group II	Illumina Genome Analyzer IIx	Huang et al., 2012	ERR068681
W1096	wild group II	Illumina Genome Analyzer IIx	Huang et al., 2012	ERR068682
W1559	wild group I	Illumina Genome Analyzer IIx	Huang et al., 2012	ERR068722
W1683	wild group II	Illumina Genome Analyzer IIx	Huang et al., 2012	ERR068733
W1715	wild group II	Illumina Genome Analyzer IIx	Huang et al., 2012	ERR068741
W1725	wild group IIIa	Illumina Genome Analyzer IIx	Huang et al., 2012	ERR068748
W1748	wild group IIIb	Illumina Genome Analyzer IIx	Huang et al., 2012	ERR068764
W1757	wild group I	Illumina Genome Analyzer IIx	Huang et al., 2012	ERR068771
W1804	wild group II	Illumina Genome Analyzer IIx	Huang et al., 2012	ERR068791
W2024	wild group II	Illumina Genome Analyzer IIx	Huang et al., 2012	ERR068878
W2197	wild group II	Illumina Genome Analyzer IIx	Huang et al., 2012	ERR068898
W2198	wild group IIIa	Illumina Genome Analyzer IIx	Huang et al., 2012	ERR068899
W3046	wild group IIIa	Illumina Genome Analyzer IIx	Huang et al., 2012	ERR068985
W3048	wild group IIIa	Illumina Genome Analyzer IIx	Huang et al., 2012	ERR068987
W3049	wild group IIIa	Illumina Genome Analyzer IIx	Huang et al., 2012	ERR068988
W3070	wild group IIIb	Illumina Genome Analyzer IIx	Huang et al., 2012	ERR069009
W3072	wild group II	Illumina Genome Analyzer IIx	Huang et al., 2012	ERR069011
W3105	wild group I	Illumina Genome Analyzer IIx	Huang et al., 2012	ERR069038
W1943	wild group IIIa	Illumina Genome Analyzer IIx	Huang et al., 2012	ERR068843
W593	wild group IIIb	Illumina Genome Analyzer IIx	Huang et al., 2012	SRR1016473
W1963	wild group IIIb	Illumina Genome Analyzer IIx	Huang et al., 2012	ERR068849
W630	wild group I	Illumina Genome Analyzer IIx	Huang et al., 2012	SRR1016489
W1866	wild group I	Illumina Genome Analyzer IIx	Huang et al., 2012	ERR068819
IRGC102463	wild group I	Illumina HiSeq 2000	OMAP clone end sequence project for Oryza nivara	SRR1450138
IRGC105751	wild group I	Illumina HiSeq 2000	OMAP clone end sequence project for Oryza nivara	SRR1450141
